# Supplementary material for: Reassessment of the generic limits for Hydnellum and Sarcodon (Thelephorales, Basidiomycota)
Source: MycoKeys. 2019 Jun 10;54:31–47. doi: 10.3897/mycokeys.54.35386 (PMC6579789; doi:10.3897/mycokeys.54.35386)
Supplement: XML Treatment for Hydnellum [file mycokeys.54.35386-treatment1.xml]

<!DOCTYPE tp:taxon-treatment
  PUBLIC "-//TaxonX//DTD Taxonomic Treatment Publishing DTD v0 20100105//EN" "tax-treatment-NSO.dtd">
<tp:taxon-treatment xmlns:tp="http://www.plazi.org/taxpub"><tp:treatment-meta><kwd-group><label>Taxon classification</label><kwd><named-content xmlns:xlink="http://www.w3.org/1999/xlink" content-type="kingdom">Fungi</named-content></kwd><kwd><named-content xmlns:xlink="http://www.w3.org/1999/xlink" content-type="order">Thelephorales</named-content></kwd><kwd><named-content xmlns:xlink="http://www.w3.org/1999/xlink" content-type="family">Bankeraceae</named-content></kwd></kwd-group><mixed-citation publication-type="journal"><person-group><name><surname>Larsson</surname><given-names>Karl-Henrik</given-names></name><name><surname>Svantesson</surname><given-names>Sten</given-names></name><name><surname>Miscevic</surname><given-names>Diana</given-names></name><name><surname>Kõljalg</surname><given-names>Urmas</given-names></name><name><surname>Larsson</surname><given-names>Ellen</given-names></name></person-group><article-title>Reassessment of the generic limits for <italic><tp:taxon-name><tp:taxon-name-part taxon-name-part-type="genus" reg="Hydnellum">Hydnellum</tp:taxon-name-part></tp:taxon-name></italic> and <italic><tp:taxon-name><tp:taxon-name-part taxon-name-part-type="genus" reg="Sarcodon">Sarcodon</tp:taxon-name-part></tp:taxon-name></italic> (<tp:taxon-name><tp:taxon-name-part taxon-name-part-type="genus" reg="Thelephorales">Thelephorales</tp:taxon-name-part></tp:taxon-name>, <tp:taxon-name><tp:taxon-name-part taxon-name-part-type="phylum">Basidiomycota</tp:taxon-name-part></tp:taxon-name>)</article-title><source>MycoKeys</source><day>10</day><month>6</month><year>2019</year><volume>54</volume><fpage>31</fpage><lpage>47</lpage><pub-id pub-id-type="doi">10.3897/mycokeys.54.35386</pub-id></mixed-citation></tp:treatment-meta><tp:nomenclature><tp:taxon-name>
              <tp:taxon-name-part taxon-name-part-type="genus" reg="Hydnellum">Hydnellum</tp:taxon-name-part>
            </tp:taxon-name><tp:taxon-authority>P.Karst., Meddn Soc. Fauna Flora fenn. 5: 41 (1879).</tp:taxon-authority></tp:nomenclature><tp:treatment-sec sec-type="type species" id="SECID0EPLBI"><title>Type species.</title><p><italic><tp:taxon-name><tp:taxon-name-part taxon-name-part-type="genus" reg="Hydnellum">Hydnellum</tp:taxon-name-part><tp:taxon-name-part taxon-name-part-type="species" reg="suaveolens">suaveolens</tp:taxon-name-part></tp:taxon-name></italic> (Scop.:Fr.) P.Karst. (1879)</p></tp:treatment-sec><tp:treatment-sec sec-type="Basionym" id="SECID0EAMBI"><title>Basionym.</title><p><italic><tp:taxon-name><tp:taxon-name-part taxon-name-part-type="genus" reg="Hydnum">Hydnum</tp:taxon-name-part><tp:taxon-name-part taxon-name-part-type="species" reg="suaveolens">suaveolens</tp:taxon-name-part></tp:taxon-name></italic> Scop.:Fr. (1772)</p><p>Basidiomata with pileus and stipe, single or concrescent; pileus thin to thick, at first smooth and velutinous, when mature felted, fibrillose, scaly, ridged, or irregularly pitted and scrupose, mostly brownish but also with white, olive yellowish, orange, purplish or bluish colours, often concentrically zonate; stipe narrow to thick, solid, mostly short; hymenophore hydnoid, usually strongly decurrent; context from soft and brittle to corky or woody; hyphal system monomitic, septa with or without clamps, context hyphae inflated or not; cystidia lacking; basidia narrowly clavate, producing four sterigmata; basidiospores with irregular outline, more or less lobed, verrucose, brownish. Terrestrial, forming ectomycorrhiza with forest trees.</p></tp:treatment-sec></tp:taxon-treatment>
