# Supplementary material for: Reassessment of the generic limits for Hydnellum and Sarcodon (Thelephorales, Basidiomycota)
Source: MycoKeys. 2019 Jun 10;54:31–47. doi: 10.3897/mycokeys.54.35386 (PMC6579789; doi:10.3897/mycokeys.54.35386)
Supplement: XML Treatment for Hydnellum martioflavum [file mycokeys.54.35386-treatment10.xml]

<!DOCTYPE tp:taxon-treatment
  PUBLIC "-//TaxonX//DTD Taxonomic Treatment Publishing DTD v0 20100105//EN" "tax-treatment-NSO.dtd">
<tp:taxon-treatment xmlns:tp="http://www.plazi.org/taxpub"><tp:treatment-meta><kwd-group><label>Taxon classification</label><kwd><named-content xmlns:xlink="http://www.w3.org/1999/xlink" content-type="kingdom">Fungi</named-content></kwd><kwd><named-content xmlns:xlink="http://www.w3.org/1999/xlink" content-type="order">Thelephorales</named-content></kwd><kwd><named-content xmlns:xlink="http://www.w3.org/1999/xlink" content-type="family">Bankeraceae</named-content></kwd></kwd-group><mixed-citation publication-type="journal"><person-group><name><surname>Larsson</surname><given-names>Karl-Henrik</given-names></name><name><surname>Svantesson</surname><given-names>Sten</given-names></name><name><surname>Miscevic</surname><given-names>Diana</given-names></name><name><surname>Kõljalg</surname><given-names>Urmas</given-names></name><name><surname>Larsson</surname><given-names>Ellen</given-names></name></person-group><article-title>Reassessment of the generic limits for <italic><tp:taxon-name><tp:taxon-name-part taxon-name-part-type="genus" reg="Hydnellum">Hydnellum</tp:taxon-name-part></tp:taxon-name></italic> and <italic><tp:taxon-name><tp:taxon-name-part taxon-name-part-type="genus" reg="Sarcodon">Sarcodon</tp:taxon-name-part></tp:taxon-name></italic> (<tp:taxon-name><tp:taxon-name-part taxon-name-part-type="genus" reg="Thelephorales">Thelephorales</tp:taxon-name-part></tp:taxon-name>, <tp:taxon-name><tp:taxon-name-part taxon-name-part-type="phylum">Basidiomycota</tp:taxon-name-part></tp:taxon-name>)</article-title><source>MycoKeys</source><day>10</day><month>6</month><year>2019</year><volume>54</volume><fpage>31</fpage><lpage>47</lpage><pub-id pub-id-type="doi">10.3897/mycokeys.54.35386</pub-id></mixed-citation></tp:treatment-meta><tp:nomenclature><tp:taxon-name>
              <tp:taxon-name-part taxon-name-part-type="genus" reg="Hydnellum">Hydnellum</tp:taxon-name-part>
              <tp:taxon-name-part taxon-name-part-type="species" reg="martioflavum">martioflavum</tp:taxon-name-part>
              <object-id xmlns:xlink="http://www.w3.org/1999/xlink" content-type="mycobank" xlink:type="simple">830578</object-id>
            </tp:taxon-name><tp:taxon-authority>(Snell, K.A.Harrison &amp; H.A.C.Jacks.) E.Larss., K.H.Larss. &amp; Kõljalg</tp:taxon-authority><tp:taxon-status xmlns:xlink="http://www.w3.org/1999/xlink" xlink:type="simple">comb. nov.</tp:taxon-status></tp:nomenclature><tp:treatment-sec sec-type="Basionym" id="SECID0EY3BI"><title>Basionym.</title><p><italic><tp:taxon-name><tp:taxon-name-part taxon-name-part-type="genus" reg="Hydnum">Hydnum</tp:taxon-name-part><tp:taxon-name-part taxon-name-part-type="species" reg="martioflavum">martioflavum</tp:taxon-name-part></tp:taxon-name></italic> Snell, K.A.Harrison &amp; H.A.C.Jacks., Lloydia 25: 161. 1962. Holotype: Canada, Quebec, Ste Anne de la Pocatière, H.A.C. Jackson &amp; W.H. Snell 13 Sep. 1954, BPI 259438.</p></tp:treatment-sec></tp:taxon-treatment>
